# Supplementary material for: Mitochondrial genome plasticity of mammalian species
Source: BMC Genomics. 2024 Mar 14;25:278. doi: 10.1186/s12864-024-10201-9 (PMC10941376; doi:10.1186/s12864-024-10201-9)
Supplement: Supplementary file 1 — Supplementary Material 1 [file 12864_2024_10201_MOESM1_ESM.txt]

Organism names

Acinonyx jubatus
Ailuropoda melanoleuca
Aotus nancymaae
Artibeus jamaicensis
Balaenoptera acutorostrata
Balaenoptera musculus
Bison bison
Bos indicus
Bos mutus
Bos taurus
Bubalus bubalis
Callithrix jacchus
Callorhinus ursinus
Camelus bactrianus
Camelus dromedarius
Camelus ferus
Canis lupus
Capra hircus
Carlito syrichta
Castor canadensis
Cavia porcellus
Ceratotherium simum
Cercocebus atys
Cervus canadensis
Cervus elaphus
Chinchilla lanigera
Chlorocebus sabaeus
Choloepus didactylus
Chrysochloris asiatica
Condylura cristata
Cricetulus griseus
Dasypus novemcinctus
Delphinapterus leucas
Desmodus rotundus
Dromiciops gliroides
Echinops telfairi
Elephantulus edwardii
Elephas maximus
Enhydra lutris
Equus asinus
Equus caballus
Erinaceus europaeus
Eumetopias jubatus
Felis catus
Fukomys damarensis
Galeopterus variegatus
Globicephala melas
Gorilla gorilla
Gracilinanus agilis
Grammomys surdaster
Halichoerus grypus
Heterocephalus glaber
Hipposideros armiger
Hyaena hyaena
Ictidomys tridecemlineatus
Jaculus jaculus
Lagenorhynchus obliquidens
Lemur catta
Leopardus geoffroyi
Leptonychotes weddellii
Lipotes vexillifer
Loxodonta africana
Lutra lutra
Lynx canadensis
Lynx rufus
Macaca fascicularis
Macaca mulatta
Macaca nemestrina
Mandrillus leucophaeus
Manis javanica
Manis pentadactyla
Marmota flaviventris
Mastomys coucha
Meles meles
Meriones unguiculatus
Mesocricetus auratus
Microcebus murinus
Microtus ochrogaster
Mirounga leonina
Monodelphis domestica
Monodon monoceros
Mus caroli
Mus musculus
Mus pahari
Mustela erminea
Mustela putorius
Myodes glareolus
Myotis brandtii
Myotis davidii
Myotis lucifugus
Myotis myotis
Nannospalax galili
Neophocaena asiaeorientalis
Nomascus leucogenys
Ochotona curzoniae
Ochotona princeps
Octodon degus
Odobenus rosmarus
Odocoileus virginianus
Orcinus orca
Ornithorhynchus anatinus
Orycteropus afer
Oryctolagus cuniculus
Ovis aries
Pan paniscus
Pan troglodytes
Panthera leo
Panthera pardus
Panthera tigris
Papio anubis
Peromyscus leucopus
Peromyscus maniculatus
Phacochoerus africanus
Phascolarctos cinereus
Phoca vitulina
Phocoena sinus
Physeter catodon
Pongo abelii
Prionailurus bengalensis
Prionailurus viverrinus
Propithecus coquereli
Pteropus alecto
Pteropus vampyrus
Puma concolor
Puma yagouaroundi
Rattus norvegicus
Rattus rattus
Rhinolophus ferrumequinum
Rhinopithecus bieti
Rhinopithecus roxellana
Rousettus aegyptiacus
Saimiri boliviensis
Sapajus apella
Sarcophilus harrisii
Sorex araneus
Suricata suricatta
Sus scrofa
Tachyglossus aculeatus
Talpa occidentalis
Theropithecus gelada
Trachypithecus francoisi
Trichechus manatus
Trichosurus vulpecula
Tursiops truncatus
Urocitellus parryii
Ursus americanus
Ursus arctos
Ursus maritimus
Vicugna pacos
Vombatus ursinus
Vulpes lagopus
Vulpes vulpes
Zalophus californianus
